# Supplementary material for: Surveillance of Human Rotaviruses in Wuhan, China (2019–2022): Whole-Genome Analysis of Emerging DS-1-like G8P[8] Rotavirus
Source: Int J Mol Sci. 2023 Jul 29;24(15):12189. doi: 10.3390/ijms241512189 (PMC10419309; doi:10.3390/ijms241512189)
Supplement: Supplementary file 1 [file ijms-24-12189-s001.zip]

Archive with 1 entries (1 files):
- ijms-2462390-supplementary.xlsx
