# Supplementary material for: Surveillance of Human Rotaviruses in Wuhan, China (2019–2022): Whole-Genome Analysis of Emerging DS-1-like G8P[8] Rotavirus
Source: Int J Mol Sci. 2023 Jul 29;24(15):12189. doi: 10.3390/ijms241512189 (PMC10419309; doi:10.3390/ijms241512189)
Supplement: Supplementary file 1 [file ijms-24-12189-s001.zip › ijms-2462390-supplementary.xlsx]

## Sheet: Sheet2
Table S1 Primers used for RT-PCR and sequencing in this study
Primer	Target Gene	Polarity	Sequences (5'-3')	Purpose	References	Product size (bp)
Beg9	VP7	＋	GGCTTTAAAAGAGAGAATTTCCGTCTGG	RT-PCR & Sequencing	[43]	1062
End9	VP7	－	GGTCACATCATACAATTCTAATCTAAG	RT-PCR & Sequencing	[43]
VP7F	VP7	＋	ATGTATGGTATTGAATATACCAC	RT-PCR & Sequencing	[44]	881
VP7R	VP7	－	AACTTGCCACCATTTTTTCC	RT-PCR & Sequencing	[44]
Con3M2	VP4	＋	TGGCTTCGCTCATTTATAGACA	RT-PCR & Sequencing	This study	876
Con2	VP4	－	ATTTCGGACCATTTATAACC	RT-PCR & Sequencing	[42]
VP4-1	VP4	＋	GGCTATAAAATGGCTTCGCTCA	RT-PCR & Sequencing	This study	1100
VP4-P8-2	VP4	－	GACTGGCCATGCACCTACAGGT	RT-PCR & Sequencing	This study
VP4-788F	VP4	＋	TATGGAAAGAAATGCAATAT	RT-PCR & Sequencing	[46]	814
VP4-1625R	VP4	－	AGATCAATTGTGCTTTTAAT	RT-PCR & Sequencing	[46]
2VP41600F	VP4	＋	TAGAACGTCAGCTTAATGAT	RT-PCR & Sequencing	This study	755
2VP42355R	VP4	－	ATCCTCGATAGCGTTCTCAC	RT-PCR & Sequencing	This study
VP6F	VP6	＋	GGC TTT TWA AAC GAA GTC TTC	RT-PCR & Sequencing	[46]	837
VP6837R	VP6	－	CCAAATCTAGCTTGATATGT	RT-PCR & Sequencing	[46]
VP6719F	VP6	＋	GAAAGATTYAGTTTTCCAAGAGT	RT-PCR & Sequencing	[46]	637
VP61356R	VP6	－	GGT CAC ATC CTC TCA CT	RT-PCR & Sequencing	[46]
VP11-22F	VP1	＋	GGCTATTAAAGCTGTACAATGG	RT-PCR & Sequencing	[46]	770
2VP1770R	VP1	－	CTAAAGCAACTAAAATTGAC	RT-PCR & Sequencing	This study
VP1554F	VP1	＋	TATTTACCATAGTGGCATCTAC	RT-PCR & Sequencing	This study	928
VP11482R	VP1	－	AGTATGCTTTGCGTATGAT	RT-PCR & Sequencing	This study
VP11650R	VP1	－	CATATCTAAACCCATAATTATTCC	RT-PCR & Sequencing	This study	1100
VP11394FW	VP1	＋	GATGTTCCTGGACGAAGAAC	RT-PCR & Sequencing	This study	900
VP12294RW	VP1	－	GTAGTTAACACTCGTTCTGACGG	RT-PCR & Sequencing	[46]
VP11884F	VP1	＋	ATYAGAGTTGATGGTGATG	RT-PCR & Sequencing	This study	702
VP12586RW	VP1	－	CGCTGATATTTGCGCACG	RT-PCR & Sequencing	This study
VP1-2492F	VP1	＋	TAATTGTATCCAAAGGTATAG	RT-PCR & Sequencing	[46]	810
VP13302R	VP1	－	GGTCACATCTAAGCRCTCTAATC	RT-PCR & Sequencing	[46]
1VP2F	VP2	＋	GGCTATTAAAGGCTCAATGG	RT-PCR & Sequencing	[46]	854
VP2854R	VP2	－	CGTTATTTAATGGTTCAACT	RT-PCR & Sequencing	[46]
2VP2682F	VP2	＋	TTCATTGCAGAAATGAGACA	RT-PCR & Sequencing	This study	778
G2VP21460R	VP2	－	TCTAAATTGATTATTATTAAC	RT-PCR & Sequencing	This study
VP2-1380F	VP2	＋	GAATGCAAAGAATGCATTATAG	RT-PCR & Sequencing	[46]	711
VP2-2027R	VP2	－	CTCGTGGTACATCAAAAATT	RT-PCR & Sequencing	[46]
VP21931F	VP2	＋	ATTACGGCTGCTAATAGACT	RT-PCR & Sequencing	[46]	786
VP22717R	VP2	－	GGTCATATCTCCACAGTGG	RT-PCR & Sequencing	[46]
2VP3F	VP3	＋	GGCTATTAAAGCAATATCAGT	RT-PCR & Sequencing	This study	835
2VP3835R	VP3	－	TATTGACCAATATCAAACTG	RT-PCR & Sequencing	This study
2VP3761F	VP3	＋	ACAATTAAACTCAAACAAGA	RT-PCR & Sequencing	This study	781
2VP31542R	VP3	－	AATACAATTACTGAAAACGT	RT-PCR & Sequencing	This study
G2VP31355F	VP3	＋	AATACAATTACTGAAAACGT	RT-PCR & Sequencing	This study	776
G2VP32131R	VP3	－	GCGTATGTTATGCTATAAACT	RT-PCR & Sequencing	This study
VP31889FW	VP3	＋	TATAATGCAYTRATTTACTAC	RT-PCR & Sequencing	This study	702
1VP3R	VP3	－	GGTCACATCATGACTAGTGTG	RT-PCR & Sequencing	[46]
2VP3R	VP3	－	GGTCACATCGTGACCAGTGTG	RT-PCR & Sequencing	This study
NSP1F	NSP1	＋	TTTATGAAAAGTCTTGTG	RT-PCR & Sequencing	[45]	821
2NSP1821R	NSP1	－	TAATAAGATTACATGCTTTAT	RT-PCR & Sequencing	This study
G2NSP1733F	NSP1	＋	TGATTTACATAACCCGAATTT	RT-PCR & Sequencing	This study	808
G2NSP1528F	NSP1	＋	AAATTAATCAGACTCCCTTC	RT-PCR & Sequencing	This study	1038
NSP1RW	NSP1	－	GGTCACATTTTATGCTGCCTAG	RT-PCR & Sequencing	[46]
NSP2F	NSP2	＋	GGC TTT TAA MGC GTC TCA GTC	RT-PCR & Sequencing	[45]	1059
NSP2R	NSP2	－	GGT CAC ATA AGC GCT TTC	RT-PCR & Sequencing	[45]
NSP3F	NSP3	＋	GGC TTT TAA TGC TTT TCA GTG G	RT-PCR & Sequencing	[45]	1063
NSP3R	NSP3	－	GGT CAC ATA ACG CCC CTA TAG	RT-PCR & Sequencing	[46]
NSP4F	NSP4	＋	GGCTTTTAAAAGTTCTGTT	RT-PCR & Sequencing	[46]	750
NSP4R	NSP4	－	GGTCACRYTAAGACCRTTCC	RT-PCR & Sequencing	[45]
NSP5F	NSP5	＋	GGCTTTTAAAGCGCTACAGTG	RT-PCR & Sequencing	[45]	664
NSP5R	NSP5	－	GGT CAC AAA ACG GGA GTG	RT-PCR & Sequencing	[46]
More than one nucleotide base at a primer position is denoted by upper case letter R (A or G), Y (C or T), M (A or C), K (G or T), S (G or C), W (A or T), H (A, T or C), B (G, T or C), V (G, A or C), D (G, A or T) or N (A, T, G or C)
